# Supplementary material for: Deep Learning Network‐Tailored Microenvironment Matching of 4D Bioprinting Bioactive Scaffolds for Bone Regeneration
Source: Adv Sci (Weinh). 2026 Jun 30:e76351. Online ahead of print. doi: 10.1002/advs.76351 (PMC13336367; doi:10.1002/advs.76351)
Supplement: Supplementary file 2 — Supporting File 2: advs76351‐sup‐0002‐FigureS1‐S16.zip. [file ADVS-9999-e76351-s001.zip]

Archive with 16 entries (16 files):
- Fig S1.png
- Fig S10.png
- Fig S11.png
- Fig S12.png
- Fig S13.png
- Fig S14.png
- Fig S15.png
- Fig S16.png
- Fig S2.png
- Fig S3.png
- Fig S4.png
- Fig S5.png
- Fig S6.png
- Fig S7.png
- Fig S8.png
- Fig S9.png
